# Supplementary material for: Biocontrol Potential of Endophytic Bacillus velezensis LSR7 Against Rubber Red Root Rot Disease
Source: J Fungi (Basel). 2024 Dec 9;10(12):849. doi: 10.3390/jof10120849 (PMC11678668; doi:10.3390/jof10120849)
Supplement: Supplementary file 1 [file jof-10-00849-s001.zip]

Archive with 1 entries (1 files):
- jof-3298526-supplementary.pdf
